# Supplementary material for: Research on Strengthening Fragile Paper with Polyvinylamine
Source: Polymers (Basel). 2024 Feb 24;16(5):619. doi: 10.3390/polym16050619 (PMC10934906; doi:10.3390/polym16050619)
Supplement: Supplementary file 1 [file polymers-16-00619-s001.zip]

Archive with 1 entries (1 files):
- polymers-2881159-supplementary.pdf
